# Supplementary material for: Chemerin Stimulates the Secretory Activity of BME-UV1 Bovine Mammary Epithelial Cells
Source: Int J Mol Sci. 2024 Apr 9;25(8):4147. doi: 10.3390/ijms25084147 (PMC11050135; doi:10.3390/ijms25084147)
Supplement: Supplementary file 1 [file ijms-25-04147-s001.zip]

Archive with 1 entries (1 files):
- ijms-2912462-supplementary.pdf
